# Supplementary material for: Prilling as an Effective Tool for Manufacturing Submicrometric and Nanometric PLGA Particles for Controlled Drug Delivery to Wounds: Stability and Curcumin Release
Source: Pharmaceutics. 2025 Jan 17;17(1):129. doi: 10.3390/pharmaceutics17010129 (PMC11768656; doi:10.3390/pharmaceutics17010129)
Supplement: Supplementary file 1 [file pharmaceutics-17-00129-s001.zip]

Archive with 1 entries (1 files):
- pharmaceutics-3403243-supplementary.pdf
